# Supplementary material for: A new hERG allosteric modulator rescues genetic and drug‐induced long‐QT syndrome phenotypes in cardiomyocytes from isogenic pairs of patient induced pluripotent stem cells
Source: EMBO Mol Med. 2016 Jul 28;8(9):1065–81. doi: 10.15252/emmm.201606260 (PMC5009811; doi:10.15252/emmm.201606260)
Supplement: Supplementary file 3 — Source Data for Expanded View [file EMMM-8-1065-s003.zip]

Archive with 12 entries (11 files):
- EMM-2016-06260_SourceData_EV1A/
- EMM-2016-06260_SourceData_EV1A/.DS_Store
- EMM-2016-06260_SourceData_EV1A/1-WT.mp4
- EMM-2016-06260_SourceData_EV1A/2-LQT1^R594Q.mp4
- EMM-2016-06260_SourceData_EV1A/3-JLNS^R594Q.mp4
- EMM-2016-06260_SourceData_EV1A/4-LQT2^corr.mp4
- EMM-2016-06260_SourceData_EV1A/5-LQT2^N996I.mp4
- EMM-2016-06260_SourceData_EV1A/6-LQT1^corr.mp4
- EMM-2016-06260_SourceData_EV1A/7-LQT1^R190Q.mp4
- EMM-2016-06260_SourceData_EV1A/8-hESC^WT.mp4
- EMM-2016-06260_SourceData_EV1A/9-hESC-LQT2^N996I.mp4
- EMM-2016-06260_SourceData_EV1A/Readme.rtf
